# Supplementary material for: American Cutaneous Leishmaniasis: Imported cases in Berlin 2000–2023
Source: PLoS Negl Trop Dis. 2024 Jul 15;18(7):e0012323. doi: 10.1371/journal.pntd.0012323 (PMC11271916; doi:10.1371/journal.pntd.0012323)
Supplement: S1 Data — (XLSX) [file pntd.0012323.s004.xlsx]

## Sheet: All_data
case	sex	age	exposure_countries	travel_type	species	species_differentiated	subg_Viannia	weeksofillness	lesion_localization	lesion_type	morethan4lesions	lesion_sizelargest	mucous_involvement	lymphatic_spread	tx1st	followsLeishMan	outcome_tx1	adverse_1	serious_adverse1	tx2nd	followsLeishMan2	adverse2	serious_adverse2	outcome_tx2	tx3d	lost_followup	healing1	healing2	systemictx1	lesio0ver4cm	complex_lesion
1	1	47	4	1	L. panamensis	1	1	4	Trunk	Other	1	3	0		MLF	1	Complete remission	1	0								1		1	0	1
2	1	40	2	1	L. guayanensis	1	1	8	Trunk	Ulcer	0	2	1	1	MLF	1	Partial remission	1	0	MLF	1	1	0	Complete remission			0	1	1	0	1
3	1	55	8	2	L. mexicana	1	0	3	Face or neck	Ulcer	0	0.5	0	0	Keto	1	Complete remission	1	0								1		1	0	0
4	2	30	4	2	L. panamensis	1	1	3	Hands	Ulcer	0	2	0	0	sys.A	1	Recurrence			MLF	1			Complete remission			0	1	1	0	0
5	1	33	4	1	L. panamensis	1	1	9	Face or neck	Ulcer	1	1.5	0	0	MLF	1	Complete remission	1	0								1		1	0	1
6	2	43	10	2	L. lainsoni	1	1	8	Legs	Ulcer	0	4	0		LAmB	1	Complete remission	1	0								1		1	1	1
7	2	52	2	3	L. braziliensis	1	1	8	Arms	Ulcer	0		0	0	MLF	1	Complete remission	1	0								1		1		0
8	2	50	4	3	L. panamensis	1	1	12	Generalized	Ulcer	1	15	0	0	LAmB	0	Partial remission			MLF	1	1	0	Complete remission			0	1	1	1	1
9	2	32	8	1	L. mexicana	1	0	16	Face or neck	Ulcer	0		0	0	MLF	1	Recurrence	1	0							1	0		1		0
10	2	26	3	1	L. braziliensis	1	1	13	Legs	Ulcer	0	5.5	0	1	MLF	0	Treatment failure	1	1	LAmB	1			Complete remission			0	1	1	1	1
11	2	36	4	1	L. panamensis	1	1	3	Legs		1	2	0	1	MLF	0	Complete remission										1		1	0	1
12	1	21	1	1	L. braziliensis	1	1	6	Trunk	Ulcer	0	3	0	1	MLF	1	Recurrence			sys.A	1			Complete remission			0	1	1	0	1
13	2	32	1	1	L. braziliensis	1	1		Arms		1		0	1	MLF	1	Complete remission										1		1		1
14	1	17	4	2	L. panamensis	1	1	3	Generalized	Ulcer	1	3	0	1	LAmB	0	Partial remission	0		MLF	1			Complete remission			0	1	1	0	1
15	1	51	2	1	L. braziliensis	1	1		Hands	Ulcer	0	1	0	0	pl.A		Complete remission										1		0	0	0
16	2	59	10	1	L. braziliensis	1	1		Arms	Ulcer	0	3	0	1	MLF	0	Complete remission										1		1	0	1
17	1	25	2	3	L. braziliensis	1	1	12	Trunk	Ulcer	0	1	0	0	sys.A	1	Complete remission										1		1	0	0
18	2	30	4	1	L. panamensis	1	1	12	Legs	Ulcer	0	4	0	1	Paro		Complete remission										1		0	1	1
19	1	23	5	2	L. braziliensis	1	1		Legs	Ulcer	0	4	0		sys.A	1	Complete remission	0									1		1	1	1
20	2	35	4	1	L. panamensis	1	1	12	Face or neck	Ulcer	0	1	0	0	Paro		Recurrence									1	0		0	0	0
21	1	19	5	1	L. braziliensis	1	1	8	Feet	Ulcer	0	3	0		LAmB	1	Treatment failure			MLF	1			Complete remission			0	1	1	0	0
22	2	20	1	2	L. braziliensis	1	1	12	Legs	Ulcer	1	5	0	1	LAmB	1	Treatment failure	1	0	MLF	1	1	0	Complete remission			0	1	1	1	1
23	2	64	10	2	L. braziliensis	1	1	4	Arms	Ulcer	0	4	0	1	MLF	0	Treatment failure			LAmB	1	0	0	Complete remission			0	1	1	1	1
24	2	50	4	1	L. panamensis	1	1	12	Arms	Ulcer	0	1.5	0	1	MLF	1	Complete remission	1	0								1		1	0	1
25	2	34	1	1	L. braziliensis	1	1	4	Trunk	Ulcer	0	5	0	1	MLF	1	Treatment failure			LAmB	1			Treatment failure	sys.A		0	0	1	1	1
26	2	44	1	2	L. braziliensis	1	1	8	Arms	Ulcer	0	3	0	1	MLF	1	Treatment failure			LAmB	1			Complete remission			0	1	1	0	1
27	2	43	1	1	L. lainsoni	1	1		Legs	Ulcer	0	2.5	1	1	MLF	1	Complete remission										1		1	0	1
28	1	29	6	2	L. guayanensis	1	1	4	Face or neck	Other	0		1	0	LAmB	0	Complete remission										1		1		1
29	2	55	11	2	L. braziliensis	1	1	4	Face or neck	Ulcer	0	2	0	1	MLF	0	Partial remission	1	0	LAmB	1	1	0	Complete remission			0	1	1	0	1
30	2	61	11	2	L. braziliensis	1	1	4	Legs	Ulcer	0		0	0	MLF	0	Complete remission										1		1		0
31	2	62	2	1	Subgenus Viannia	0	1		Legs	Ulcer	0	2	0		MLF		Complete remission										1		1	0	0
32	2	24	5	2	L. guayanensis	1	1			Ulcer			0	0	MLF	1	Complete remission	0									1		1		0
33	1	42	2	1	L. braziliensis	1	1	8	Face or neck	Ulcer	0	3	0	0	MLF	1	Complete remission										1		1	0	0
34	1	45	4	1	L. panamensis	1	1	6	Face or neck	Ulcer	0	1	0		pl.A		Complete remission										1		0	0	0
35	2	12	4	1	Subgenus Viannia	0	1	8	Legs	Ulcer	0		0	1	MLF		Complete remission										1		1		1
36	1	69	4	1	Subgenus Viannia	0	1		Face or neck	Ulcer	0		1	0	LAmB		Complete remission										1		1		1
37	2	17	4	2	Subgenus Viannia	0	1	20	Legs	Ulcer	0	2.5	0		LAmB		Complete remission										1		1	0	0
38	2	23	6	1	L. guayanensis	1	1	6		Ulcer	0	2	0		sys.A	0	Complete remission										1		1	0	0
39	1	53	4	1	L. panamensis	1	1		Face or neck	Papular/0dular	1	2	0	0	LAmB	0	Treatment failure			sys.A	1			Complete remission			0	1	1	0	1
40	2	44	0	3	L. mexicana complex	0	0	10	Face or neck	Ulcer	0	2	0		MLF		Complete remission										1		1	0	0
41	2	20	5	1	Subgenus Viannia	0	1		Arms	Ulcer	0		0	1	MLF		Complete remission	1	0								1		1		1
42	2	66	2	1	L. braziliensis	1	1	12	Legs	Ulcer	0	1.5	0	0	LAmB	1	Complete remission										1		1	0	0
43	2	22	1	1	Subgenus Viannia	0	1	3	Arms	Ulcer	0	3	0	0	LAmB		Complete remission										1		1	0	0
44	2	50	10	1	L. braziliensis	1	1	8	Legs	Ulcer	0	2	0		MLF	0	Partial remission			sys.A	1			Complete remission			0	1	1	0	0
45	1	69	4	1	L. panamensis	1	1	6	Face or neck	Ulcer	0	1.5	0		MLF	1	Recurrence			LAmB	0			Recurrance	sys.A		0	0	1	0	0
46	2	68	4	1	L. panamensis	1	1	6	Arms	Ulcer	0	3	0		MLF	1	Complete remission			pl.A				Complete remission			1	1	1	0	0
47	1	60	4	1	L. panamensis	1	1	6	Face or neck	Ulcer	0	2	0		MLF	1	Complete remission										1		1	0	0
48	2	65	4	1	L. panamensis	1	1	6	Legs	Papular/0dular	0	2	0		MLF	1	Complete remission										1		1	0	0
49	2	70	9	2	L. braziliensis	1	1		Face or neck	Ulcer	1	2	1		MLF	0	Recurrance			MLF	0			Recurrance	LAmB		0	0	1	0	1
50	2	31	5	2	L. braziliensis	1	1	8	Legs	Ulcer	0	1.5	0		MLF	0	Complete remission										1		1	0	0
51	1	44	8	1	L. mexicana complex	0	0	8	Legs	Ulcer	0		0				Complete remission										1		0		0
52	1	45	11	1	L. braziliensis	1	1	4	Face or neck	Ulcer	0		0		sys.A	1	Complete remission										1		1		0
53	1	46	4	3	Subgenus Viannia	0	1	36	Feet	Ulcer	0	2	0	0	sys.A		Complete remission										1		1	0	0
54	2	29	7	1	L. mexicana complex	0	0	4	Legs	Ulcer	0	1.5	0		LAmB											1			1	0	0
55	2	29	2	2	L. lainsoni	1	1	8	Legs	Ulcer	0	4	0	1	LAmB	1	Complete remission										1		1	1	1
56	2	34	2		Subgenus Viannia	0	1	2	Arms	Ulcer	0	2.5	0		LAmB		Complete remission										1		1	0	0
57	1	21	7	1	Subgenus Viannia	0	1	12	Face or neck	Papular/0dular	0	1	0		LAmB		Complete remission										1		1	0	0
58	2	21	4	1	Subgenus Viannia	0	1	20	Trunk	Ulcer	1	1.5	0		LAmB		Complete remission										1		1	0	1
59	2	39	2	2	Subgenus Viannia	0	1	8	Arms	Ulcer	0	3.5	0	0	LAmB		Complete remission										1		1	0	0
60	1	29	5	1	Subgenus Viannia	0	1	8	Arms	Papular/0dular	0	1.5	0		sys.A		Complete remission										1		1	0	0
61	2	35	1	1	Subgenus Viannia	0	1	2	Face or neck	Ulcer	0	1	0		LAmB		Complete remission										1		1	0	0
62	1	25	10	2	Subgenus Viannia	0	1	16	Face or neck	Ulcer	0		1		sys.A		Recurrance			LAmB				Complete remission			0	1	1		1
63	2	28	6	2	Subgenus Viannia	0	1	8	Face or neck	Ulcer	1	2	0		LAmB		Complete remission										1		1	0	1
64	2	22	6	2	Subgenus Viannia	0	1	8	Face or neck	Ulcer	0	1	0	1	LAmB		Complete remission										1		1	0	1
65	1	33	10	1	Subgenus Viannia	0	1	3	Arms	Ulcer	0	2	0		LAmB		Complete remission										1		1	0	0
66	2	35	10	1	Subgenus Viannia	0	1	3	Feet	Papular/0dular	0	2.5	0		LAmB		Complete remission										1		1	0	0
67	1	35	7	1	L. mexicana	1	0	14	Arms	Other	0	3	0	0	pl.A		Complete remission	0									1		0	0	0
68	2	36	10	1	L. braziliensis complex (HH)	0	1	8	Legs	Ulcer	0	3	0	1	LAmB		Complete remission	0									1		1	0	1
69	2	57	5	1	L. guayanensis	1	1	4	Face or neck	Ulcer	0	2	0	0	MLF	1	Complete remission	1	0								1		1	0	0
70	2	51	10	2	L. braziliensis complex (HH)	0	1	12	Arms	Ulcer	0	2	0	0	LAmB		Complete remission	1	1								1		1	0	0
71	1	31	8	2	L. mexicana	1	0	15	Legs	Ulcer	0	2	0	0	Keto	1	Treatment failure			pl.A				Complete remission			0	1	1	0	0
72	2	23	8	3	L. mexicana	1	0	4	Face or neck	Other	0	3	0		Itra	0	Treatment failure			MLF	1	1	0	Partial remission			0	0	0	0	0
73	1	52	4	3	L. panamensis	1	1	24	Hands	Ulcer	0	3	0	0	MLF	1	Complete remission	0									1		1	0	0
74	2	30	2	1	L. braziliensis complex (HH)	0	1	12	Arms	Ulcer	0	3	0	0	MLF		Treatment failure	0		LAmB		1	0	Complete remission			0	1	1	0	0
75	1	33	8	1	L. mexicana	1	0	20	Arms	Papular/0dular	0		0	0	pl.A			0											0		0

## Sheet: Models
sex	age	exposure_countries	species	tx	followsLeishMan	cure	complex_lesion	previous_therapy
1	47	4	L. panamensis	MLF	1	1	1	0
1	40	2	L. guayanensis	MLF	1	0	1	0
1	55	7	L. mexicana	Keto	1	1	0	0
2	30	4	L. panamensis	sys.A	1	0	0	0
1	33	4	L. panamensis	MLF	1	1	1	0
2	43	9	L. lainsoni	LAmB	1	1	1	0
2	52	2	L. braziliensis	MLF	1	1	0	0
2	50	4	L. panamensis	LAmB	0	0	1	0
2	32	7	L. mexicana	MLF	1	0	0	0
2	26	3	L. braziliensis	MLF	0	0	1	0
2	36	4	L. panamensis	MLF	0	1	1	0
1	21	1	L. braziliensis	MLF	1	0	1	0
2	32	1	L. braziliensis	MLF	1	1	1	0
1	17	4	L. panamensis	LAmB	0	0	1	0
2	59	9	L. braziliensis	MLF	0	1	1	0
1	25	2	L. braziliensis	sys.A	1	1	0	0
1	23	5	L. braziliensis	sys.A	1	1	1	0
1	19	5	L. braziliensis	LAmB	1	0	0	0
2	20	1	L. braziliensis	LAmB	1	0	1	0
2	64	9	L. braziliensis	MLF	0	0	1	0
2	50	4	L. panamensis	MLF	1	1	1	0
2	34	1	L. braziliensis	MLF	1	0	1	0
2	44	1	L. braziliensis	MLF	1	0	1	0
2	43	1	L. lainsoni	MLF	1	1	1	0
1	29	6	L. guayanensis	LAmB	0	1	1	0
2	55	10	L. braziliensis	MLF	0	0	1	0
2	61	10	L. braziliensis	MLF	0	1	0	0
2	24	5	L. guayanensis	MLF	1	1	0	0
1	42	2	L. braziliensis	MLF	1	1	0	0
2	23	6	L. guayanensis	sys.A	0	1	0	0
1	53	4	L. panamensis	LAmB	0	0	1	0
2	66	2	L. braziliensis	LAmB	1	1	0	0
2	50	9	L. braziliensis	MLF	0	0	0	0
1	69	4	L. panamensis	MLF	1	0	0	0
2	68	4	L. panamensis	MLF	1	1	0	0
1	60	4	L. panamensis	MLF	1	1	0	0
2	65	4	L. panamensis	MLF	1	1	0	0
2	70	8	L. braziliensis	MLF	0	0	1	0
2	31	5	L. braziliensis	MLF	0	1	0	0
1	45	10	L. braziliensis	sys.A	1	1	0	0
2	29	2	L. lainsoni	LAmB	1	1	1	0
2	57	5	L. guayanensis	MLF	1	1	0	0
1	31	7	L. mexicana	Keto	1	0	0	0
2	23	7	L. mexicana	Itra	0	0	0	0
1	52	4	L. panamensis	MLF	1	1	0	0
1	40	2	L. guayanensis	MLF	1	1	1	1
2	30	4	L. panamensis	MLF	1	1	0	1
2	50	4	L. panamensis	MLF	1	1	1	1
2	26	3	L. braziliensis	LAmB	1	1	1	1
1	21	1	L. braziliensis	sys.A	1	1	1	1
1	17	4	L. panamensis	MLF	1	1	1	1
1	19	5	L. braziliensis	MLF	1	1	0	1
2	20	1	L. braziliensis	MLF	1	1	1	1
2	64	9	L. braziliensis	LAmB	1	1	1	1
2	34	1	L. braziliensis	LAmB	1	0	1	1
2	44	1	L. braziliensis	LAmB	1	1	1	1
2	55	10	L. braziliensis	LAmB	1	1	1	1
1	53	4	L. panamensis	sys.A	1	1	1	1
2	50	9	L. braziliensis	sys.A	1	1	0	1
1	69	4	L. panamensis	LAmB	0	0	0	1
2	70	8	L. braziliensis	MLF	0	0	1	1
2	23	7	L. mexicana	MLF	1	0	0	1
